# Supplementary material for: Association Between Omega‐3 Polyunsaturated Fatty Acids and Myopia: Results From the Two‐Sample and Multi‐Tissue Genomic Mendelian Randomization Study and KNHANES
Source: Food Sci Nutr. 2025 Aug 11;13(8):e70552. doi: 10.1002/fsn3.70552 (PMC12336848; doi:10.1002/fsn3.70552)
Supplement: Supplementary file 1 — Data S1. [file FSN3-13-e70552-s001.zip]

Archive with 4 entries (4 files):
- FigS1.zip
- fsn370552-sup-0001-TableS1-S4@Supplementary materials-revised.xlsx
- Supplementary materials.zip
- TableS5-S9.zip
